# Supplementary material for: Prevalence and variability of siderophore production in the Achromobacter genus
Source: Microbiol Spectr. 2024 Feb 5;12(3):e02953-23. doi: 10.1128/spectrum.02953-23 (PMC10913535; doi:10.1128/spectrum.02953-23)
Supplement: Supplementary Table S2 — Siderophore production in the genus Achromobacter according to species and strain origin. [file spectrum.02953-23-s0003.xlsx]

## Sheet: Table S2
SUPPLEMENTARY TABLE 2. Siderophore production in the genus Achromobacter according to species and strain origin.
Species (n)	Prevalence of siderophore-producing strains (n)	Siderophore amount
Origin (n)		Mean psu	Range
A. xylosoxidans (84)	85.7% (72)	37.1	10.1-88.5
CF (42)	90.5% (38)	43.6	10.2-88.5
NCF (38)	89.5% (34)	29.9	10.1-64.1
ENV (4)	0% (0)	/	/
A. insuavis (12)	91.7% (11)	24.4	10.3-68.7
CF (9)	88.9% (8)	20.8	10.3-54.1
NCF (3)	100% (3)	33.9	11.1-68.7
A. mucicolens (12)	58.3% (7)	23.98	11.6-48.3
CF (2)	50% (1)	15.92	/
NCF (5)	80% (4)	32	15.48-48.3
ENV (5)	40% (2)	12	11.6-12.3
New species 1 (12)	58.3% (7)	33	18.9-91
NCF (7)	100% (7)	33	18.9-91
ENV (5)	0% (0)	/	/
A. aegrifaciens (9)	55.5% (5)	12.3	10.1-16.2
CF (3)	66.7% (2)	13.12	10.1-16.2
NCF (1)	0% (0)	/	/
ENV (5)	60% (3)	11.8	11.6-11
A. marplatensis (8)	37.5% (3)	16.2	10.2-23.5
NCF (3)	66.7% (2)	19.2	14.9-23.5
ENV (5)	20% (1)	10.2	/
A. insolitus (4)	75% (3)	26.9	13.4-38.8
CF (3)	66.7% (2)	33.6	28.4-38.8
NCF (1)	100% (1)	13.4	/
A. spanius (4)	25% (1)	18.2	/
ENV (4)	25% (1)	18.2	/
A. animicus (3)	33.3% (1)	13.9	/
CF (1)	0% (0)	/	/
NCF (1)	100% (1)	13.9	/
ENV (1)	0% (0)	/	/
New species 2 (3)	100% (3)	46.5	17.3-89.6
CF (2)	100% (2)	61	32.4-89.6
NCF (1)	100% (1)	17.3	/
A. ruhlandii (2)	50% (1)	32.4	/
CF (2)	50% (1)	32.4	/
Genogroup 21 (2)	50% (1)	27.8	/
CF (1)	100% (1)	27.8	/
ENV (1)	0% (0)	/	/
A. dolens (1)	100% (1)	/	/
CF (1)	100% (1)	73.2	/
A. kerstersii (1)	0% (0)	/	/
ENV (1)	0% (0)	/	/
A. pulmonis (1)	100% (1)	/	/
ENV (1)	100% (1)	38.9	/
Genogroup 3 (1)	0% (0)	/	/
NCF (1)	0% (0)	/	/
Genogroup 9 (1)	0% (0)	/	/
ENV (1)	0% (0)	/	/
Genogroup 19 (1)	100% (1)	/	/
CF (1)	100% (1)	68.7	/
Genogroup 24 (1)	0% (0)	/	/
ENV (1)	0% (0)	/	/
New species 3 (1)	0% (0)	/	/
ENV (1)	0% (0)	/	/
Total (163)	72.4% (118)	33.4	10.1-91
CF (67)	85.1% (57)	39.6	10.1-89.6
NCF (61)	86.9% (53)	29.4	10.1-91
ENV (35)	22.8% (8)	15.8	10.2-38.9
psu, percent of siderophore unit; CF, strains originating from a patient with Cystic Fibrosis; NCF, strains from a patient without Cystic Fibrosis; ENV, strains of environmental origin.
Values of siderophore amounts were rounded to the nearest decimal.
/, not reportable either beacause of no or unique siderophore-producing strain in the category.
