# Supplementary material for: Prevalence and variability of siderophore production in the Achromobacter genus
Source: Microbiol Spectr. 2024 Feb 5;12(3):e02953-23. doi: 10.1128/spectrum.02953-23 (PMC10913535; doi:10.1128/spectrum.02953-23)
Supplement: Supplementary Table S3 — Origin, identification and siderophore production for the 163 strains of the study, and complementary data (siderophore production at 30°C, growth in iron-depleted minimal medium 9) on subsets of strains. [file spectrum.02953-23-s0004.xlsx]

## Sheet: Table S3
SUPPLEMENTARY TABLE 3. Origin, identification and siderophore production for the 163 strains of the study, and complementary data (siderophore production at 30°C, growth in iron-depleted minimal medium 9) on subsets of strains.
Strain						Siderophore quantification (psu) according to growth temperature			Growth in MM9 (OD600nm)
Name	Origin - 3 study groups	Origin - Detailed information	nrdA allele	Species		37°C	30°C
5483	CF	Respiratory tract sample	13	New species 2		89.6	-		-
46758	CF	Respiratory tract sample	39	A. xylosoxidans		88.5	-		0.654
38047	CF	Respiratory tract sample	38	A. xylosoxidans		87.5	-		-
45587	CF	Respiratory tract sample	36	A. xylosoxidans		86.0	-		-
36928	CF	Respiratory tract sample	43	A. xylosoxidans		77.8	-		-
38134	CF	Respiratory tract sample	42	A. xylosoxidans		73.4	-		-
6322	CF	Respiratory tract sample	365	A. dolens		73.2	-		-
6429	CF	Respiratory tract sample	36	A. xylosoxidans		72.9	-		-
8763	CF	Respiratory tract sample	41	A. xylosoxidans		70.2	-		-
5424	CF	Respiratory tract sample	42	A. xylosoxidans		68.7	-		-
46006	CF	Respiratory tract sample	363	Genogroup 19		68.7	-		-
6432	CF	Respiratory tract sample	36	A. xylosoxidans		66.0	-		-
2684	CF	Respiratory tract sample	36	A. xylosoxidans		64.6	-		0.898
1512	CF	Respiratory tract sample	40	A. xylosoxidans		57.3	-		0.798
8787	CF	Respiratory tract sample	36	A. xylosoxidans		57.2	-		-
7945	CF	Respiratory tract sample	45	A. insuavis 2A		54.1	-		-
83380	CF	Respiratory tract sample	356	A. xylosoxidans		54.0	-		-
7996	CF	Respiratory tract sample	36	A. xylosoxidans		50.2	-		-
Ax 200	CF	Respiratory tract sample	40	A. xylosoxidans		50.1	-		-
2355	CF	Respiratory tract sample	36	A. xylosoxidans		48.0	-		-
Ax 26	CF	Respiratory tract sample	36	A. xylosoxidans		47.4	-		-
2319	CF	Respiratory tract sample	36	A. xylosoxidans		45.9	-		-
38048	CF	Respiratory tract sample	36	A. xylosoxidans		45.0	-		-
6851	CF	Respiratory tract sample	39	A. xylosoxidans		39.7	-		-
2320	CF	Respiratory tract sample	7	A. insolitus		38.8	-		-
3390	CF	Respiratory tract sample	38	A. xylosoxidans		36.9	-		-
1897	CF	Respiratory tract sample	36	A. xylosoxidans		36.5	-		-
1589	CF	Respiratory tract sample	14	New species 2		32.4	-		-
5946	CF	Respiratory tract sample	26	A. ruhlandii		32.4	-		-
2141	CF	Respiratory tract sample	36	A. xylosoxidans		30.9	-		-
Ax 13	CF	Respiratory tract sample	38	A. xylosoxidans		30.7	-		-
2291	CF	Respiratory tract sample	125	A. xylosoxidans		28.7	-		-
6073	CF	Respiratory tract sample	364	A.insolitus		28.4	-		-
3007	CF	Respiratory tract sample	36	A. xylosoxidans		28.2	-		-
2728	CF	Respiratory tract sample	246	Genogroup 21		27.8	-		-
AI 16	CF	Respiratory tract sample	48	A. insuavis 2B		27.0	-		-
2517	CF	Respiratory tract sample	36	A. xylosoxidans		26.8	-		-
2294	CF	Respiratory tract sample	36	A. xylosoxidans		24.7	-		-
3676	CF	Respiratory tract sample	40	A. xylosoxidans		24.0	-		-
9840	CF	Respiratory tract sample	36	A. xylosoxidans		23.6	-		-
5428	CF	Respiratory tract sample	37	A. xylosoxidans		20.4	-		-
3314	CF	Respiratory tract sample	236	A. insuavis 2B		19.5	-		0.7658
5941	CF	Respiratory tract sample	236	A. insuavis 2B		18.9	-		-
2577	CF	Respiratory tract sample	36	A. xylosoxidans		18.8	-		-
5204	CF	Respiratory tract sample	37	A. xylosoxidans		16.5	-		-
2531	CF	Respiratory tract sample	69	A. aegrifaciens 5A		16.1	-		-
3170	CF	Respiratory tract sample	367	A. mucicolens		15.9	-		0.449
6354	CF	Respiratory tract sample	334	A. insuavis 2A		15.0	-		0.645
3485	CF	Respiratory tract sample	36	A. xylosoxidans		14.6	-		-
Ax 42	CF	Respiratory tract sample	36	A. xylosoxidans		13.4	-		-
AX 19	CF	Respiratory tract sample	38	A. xylosoxidans		11.4	-		-
4174	CF	Respiratory tract sample	257	A. insuavis 2B		11.0	-		-
719	CF	Respiratory tract sample	50	A. insuavis 2B		10.8	-		-
8722	CF	Respiratory tract sample	38	A. xylosoxidans		10.4	-		-
5059	CF	Respiratory tract sample	48	A. insuavis 2B		10.3	-		-
4272	CF	Respiratory tract sample	36	A. xylosoxidans		10.2	-		-
3258	CF	Respiratory tract sample	281	A. aegrifaciens 5a		10.1	-		-
Ax 158	CF	Respiratory tract sample	41	A. xylosoxidans		9.9	-		-
2922	CF	Respiratory tract sample	362	A. aegrifaciens 5A		9.1	-		0.525
7448	CF	Respiratory tract sample	251	A. animicus		9.1	-		0.4835
Ax 5	CF	Respiratory tract sample	36	A. xylosoxidans		8.0	-		-
3492	CF	Respiratory tract sample	56	A. mucicolens		7.4	-		-
2382	CF	Respiratory tract sample	7	A. insolitus		7.2	-		-
2423	CF	Respiratory tract sample	247	A. insuavis 2B		6.9	-		-
Ax 21	CF	Respiratory tract sample	36	A. xylosoxidans		5.8	-		-
Ax 3	CF	Respiratory tract sample	37	A. xylosoxidans		1.9	-		-
9557	CF	Respiratory tract sample	158	A. ruhlandii		1.8	-		-
1174	NCF	Implantable device	357	New species 1		91.0	-		-
3257	NCF	Distal airway secretions	51	A. insuavis 2B		68.7	-		0.759
1758	NCF	Bronchoalveolar lavage fluid	40	A. xylosoxidans		64.1	-		-
4414	NCF	Sputum	36	A. xylosoxidans		61.4	-		-
2772	NCF	Eye	36	A. xylosoxidans		50.9	-		-
3222	NCF	Sinus	36	A. xylosoxidans		49.5	-		-
4356	NCF	Soft tissue biopsy	359	A. mucicolens		48.3	-		-
7104	NCF	Blood	126	A. xylosoxidans		45.5	-		-
4033	NCF	Wound	113	A. xylosoxidans		43.1	-		-
657	NCF	Implantable device	36	A. xylosoxidans		42.8	-		-
1131	NCF	Distal airway secretions	358	A. mucicolens		39.7	-		-
404	NCF	Distal airway secretions	38	A. xylosoxidans		39.1	-		-
6361	NCF	Bone biopsy	36	A. xylosoxidans		38.5	-		-
5104	NCF	Sputum	36	A. xylosoxidans		38.4	-		-
6734	NCF	Bronchoalveolar lavage fluid	36	A. xylosoxidans		37.8	-		-
1195	NCF	Rectum	36	A. xylosoxidans		34.2	-		-
3224	NCF	Bronchoalveolar lavage fluid	110	A. xylosoxidans		31.7	-		-
614	NCF	Ear	36	A. xylosoxidans		29.7	-		0.937
203	NCF	Blood	40	A. xylosoxidans		29.6	-		-
708	NCF	Ear	111	A. xylosoxidans		29.4	-		-
6958	NCF	Ear	37	A. xylosoxidans		29.4	-		-
4454	NCF	Sputum	36	A. xylosoxidans		28.1	-		-
3413	NCF	Sputum	39	A. xylosoxidans		27.8	-		-
1831	NCF	Distal airway secretions	347	New species 1		27.1	-		-
520	NCF	Submandibular purulent discharge	41	A. xylosoxidans		26.0	-		-
9065	NCF	Blood	36	A. xylosoxidans		25.6	-		-
5308	NCF	Bronchoalveolar lavage fluid	347	New species 1		25.4	-		0.729
1364	NCF	Purulent drainage	360	A. mucicolens		24.5	-		-
263	NCF	Bone biopsy (diabetic foot)	36	A. xylosoxidans		23.9	-		-
534	NCF	Soft tissue biopsy (diabetic foot ulcer)	36	A. xylosoxidans		23.7	-		-
1385	NCF	Distal airway secretions	347	New species 1		23.6	-		0.7435
6707	NCF	Blood	223	A. marplatensis		23.5	-		-
807	NCF	Bronchoalveolar lavage fluid	38	A. xylosoxidans		22.6	-		-
6911	NCF	Blood	347	New species 1		22.6	-		0.745
3715	NCF	Bronchoalveolar lavage fluid	347	New species 1		22.6	-		-
1805	NCF	Blood	236	A. insuavis 2B		21.8	-		-
5537	NCF	Distal airway secretions	347	New species 1		18.9	-		-
2166	NCF	Endobronchial aspirate	14	New species 2		17.3	-		-
3554	NCF	Sputum	39	A. xylosoxidans		17.0	-		-
5766	NCF	Bronchoalveolar lavage fluid	36	A. xylosoxidans		16.4	-		-
7679	NCF	Bronchoalveolar lavage fluid	113	A. xylosoxidans		15.9	-		-
2022	NCF	Endobronchial aspirate	269	A. xylosoxidans		15.9	-		-
4595	NCF	Blood	358	A. mucicolens		15.5	-		-
2752	NCF	Diabetic foot ulcer	223	A. marplatensis		14.9	-		0.376
5390	NCF	Endobronchial aspirate	126	A. xylosoxidans		14.7	-		-
3405	NCF	Sputum	39	A. xylosoxidans		14.3	-		0.632
5132	NCF	Endobronchial aspirate	111	A. xylosoxidans		14.1	-		-
1139	NCF	Blood	251	A. animicus		13.9	-		0.481
3281	NCF	Contact lens	43	A. xylosoxidans		13.4	-		0.56
8334	NCF	Blood	361	A. insolitus		13.4	-		-
2033	NCF	Bronchoalveolar lavage fluid	51	A. insuavis 2B		11.1	-		-
7489	NCF	Blood	36	A. xylosoxidans		10.7	-		-
1881	NCF	Bone biopsy	36	A. xylosoxidans		10.1	-		-
4032	NCF	Sputum	40	A. xylosoxidans		6.9	-		-
24901	NCF	Sputum	36	A. xylosoxidans		6.8	-		-
6743	NCF	Endobronchial aspirate	54	Genogroup 3		5.9	-		-
247	NCF	Ear	36	A. xylosoxidans		3.8	-		-
3962	NCF	Wound	300	A. marplatensis		3.8	-		-
8755	NCF	Skin lesion	36	A. xylosoxidans		2.9	-		-
399	NCF	Blood	74	A. aegrifaciens 5B		2.1	-		0.621
2679	NCF	Sinus	56	A. mucicolens		1.4	-		0.426
RT283-ZA46	ENV	Wastewater	229	A. pulmonis		38.9	38.3		-
RT449-ZA2	ENV	Soil	32	A. spanius		18.2	18.1		0.426
EC 2 6.1	ENV	Domestic water / CFP	56	A. mucicolens		12.3	12.0		0.583
EC 2.2	ENV	Shower trap / CFP	69	A. aegrifaciens 5A		12.0	11.8		-
FM 8	ENV	Sink siphon / CFP	308	A. aegrifaciens 5B		11.7	12.0		-
KM 4.1	ENV	Domestic water / CFP	278	A. mucicolens		11.6	11.1		-
FM32	ENV	Sink siphon / CFP	74	A. aegrifaciens 5B		11.6	11.0		-
FM 7	ENV	Sink siphon / CFP	223	A. marplatensis		10.2	10.5		-
KM 4.2	ENV	Domestic water / CFP	245	A. marplatensis		9.5	9.5		-
EC 1.1	ENV	Shower trap / CFP	278	A. mucicolens		9.2	9.7		0.403
VC20	ENV	Domestic water / CFP	289	Genogroup 24		8.8	9.4		-
BA 4.1	ENV	Domestic water (washing machine) / CFP	240	A. animicus		7.8	8.1		0.417
71-1	ENV	Domestic water	355	A. xylosoxidans		7.7	6.3		-
CYS-1	ENV	Hospital water	249	New species 1		7.3	8.3		-
EC 6.1	ENV	Domestic water / CFP	3	A. marplatensis		6.9	9.8		-
RT470	ENV	Soil	32	A. spanius		6.6	7.7		0.371
FM 22	ENV	Domestic water / CFP	85	A. marplatensis		6.2	5.4		-
RT291_ROF	ENV	Soil	371	A. spanius		5.6	7.4		0.416
DMG12	ENV	Hospital water	250	New species 1		4.6	4.6		0.821
RT 286_PF	ENV	Rhizospere	370	Genogroup 9		3.9	3.2		-
2841	ENV	Gastroscopy device	241	New species 1		3.4	1.1		0.698
LAP3T	ENV	Hospital surface	347	New species 1		3.3	2.4		0.618
KM1,1	ENV	Domestic water / CFP	368	A. marplatensis		2.8	1.2		0.565
WOH8	ENV	Hospital moist surface	39	A. xylosoxidans		2.7	1.8		0.943
D7-1	ENV	Heterorhabditis	366	Genogroup 21		2.6	2.1		-
RT495-ZA44	ENV	Soil	373	A.kerstersii		2.6	2.4		-
GE3	ENV	Domestic water / CFP	36	A. xylosoxidans		2.5	2.2		0.951
RT449-ZA1	ENV	Soil	372	A. spanius		2.4	2.6		-
FM 12	ENV	Domestic water / CFP	56	A. mucicolens		2.1	1.5		-
RT 268_MC	ENV	Soil	369	New species 3		1.9	1.5		-
LHH	ENV	Water for in vitro fertilization	347	New species 1		1.8	0.8		-
JGG1,3	ENV	Sink siphon / CFP	72	A. aegrifaciens 5B		1.6	1.4		0.651
FM2.1	ENV	Sink siphon / CFP	121	A. xylosoxidans		1.6	1.2		0.906
SP 2,3	ENV	Sink siphon / CFP	74	A. aegrifaciens 5B		1.4	1.5		-
KM49	ENV	Domestic water / CFP	56	A. mucicolens		0.9	0.9		-
CF: strains isolated from patients with Cystic Fibrosis; NCF: strains isolated from patients not suffering from CF; ENV: strains of environmental origin.
Origin - 3 study groups: same color code than that used in Figure 1, CF clinical strains (yellow), NCF clinical strains (pink), strains of environmental origin (green).
psu: percent of siderophore unit; CFP: CF patient; -, not tested. MM9: iron-depleted minimal medium 9.
Results of siderophore dosage are presented by descending order of the measures performed after growth at 37°C.
